# Supplementary material for: Impacts of Biogas Slurry Fertilization on Arbuscular Mycorrhizal Fungal Communities in the Rhizospheric Soil of Poplar Plantations
Source: J Fungi (Basel). 2022 Nov 27;8(12):1253. doi: 10.3390/jof8121253 (PMC9782214; doi:10.3390/jof8121253)
Supplement: Supplementary file 1 [file jof-08-01253-s001.zip]

Archive with 1 entries (1 files):
- jof-1968655-supplementary.pdf
